# Supplementary material for: Two new species of the genus Leenurina Najt & Weiner, 1992 (Collembola, Neanuridae, Caputanurininae) from Primorskij Kraj (Russia)
Source: Zookeys. 2011 Jul 5;(115):39–52. doi: 10.3897/zookeys.115.1464 (PMC3187661; doi:10.3897/zookeys.115.1464)
Supplement: XML Treatment for Leenurina [file zookeys.115.1464-treatment1.xml]

<!DOCTYPE tp:taxon-treatment
  PUBLIC "-//TaxonX//DTD Taxonomic Treatment Publishing DTD v0 20100105//EN" "tax-treatment-NSO.dtd">
<tp:taxon-treatment xmlns:tp="http://www.plazi.org/taxpub"><tp:treatment-meta><mixed-citation publication-type="journal"><person-group><name><surname>Deharveng</surname><given-names>Louis</given-names></name><name><surname>Bedos</surname><given-names>Anne</given-names></name><name><surname>Weiner</surname><given-names>Wanda Maria</given-names></name></person-group><article-title>
                Two new species of the genus 
                    <italic>Leenurina</italic> Najt &amp; Weiner, 1992 (<tp:taxon-name>Collembola</tp:taxon-name>, <tp:taxon-name>Neanuridae</tp:taxon-name>, <tp:taxon-name>Caputanurininae</tp:taxon-name>) from Primorskij Kraj (Russia)
                </article-title><source>Zookeys</source><day>5</day><month>7</month><year>2011</year><volume>2011</volume><issue>115</issue><fpage>39</fpage><lpage>52</lpage><pub-id pub-id-type="doi">10.3897/zookeys.115.1464</pub-id></mixed-citation></tp:treatment-meta><tp:nomenclature><tp:taxon-name>
                        <tp:taxon-name-part taxon-name-part-type="genus">Leenurina</tp:taxon-name-part>
                        <object-id xmlns:xlink="http://www.w3.org/1999/xlink" xlink:type="simple">http://species-id.net/wiki/Leenurina</object-id>
                    </tp:taxon-name><tp:taxon-authority>Najt &amp; Weiner, 1992</tp:taxon-authority></tp:nomenclature><tp:treatment-sec sec-type="Type species"><title>Type species:</title><p><italic><tp:taxon-name>Leenurina jasii</tp:taxon-name></italic> Najt &amp; Weiner, 1992</p></tp:treatment-sec><tp:treatment-sec sec-type="Diagnosis"><title>Diagnosis.</title><p>Body wide, flattened dorso-ventrally. Thoracic tergum I fused to head. Suture between abdominal tergum IV and V normal or as a shallow inverted V. Integument strongly granulated dorsally, with tertiary granulations variously arranged and underlying of hexagonal regular reticulations on head, thorax II and III, and abdomen I to V. Eyes and postantennal organ located dorsally. Postantennal organ made of 9-14 entire vesicles in one row. Mandibles with five teeth, maxillae thin. Labial organite x present. Papillated chaeta L absent on labium. Antenna with distinct apical vesicle. Antenna IV with 6 thickened sensilla and one microsensillum dorsally. Dorsal chaetotaxy of short and pointed ordinary chaetae and thin s-chaetae. Chaetal arrangement strongly disrupted on head, with a large central area devoid of chaetae. Dorsal chaetotaxy reduced. Claw toothless. Furca reduced to two small swellings, each with one chaeta.</p></tp:treatment-sec><tp:treatment-sec sec-type="Discussion"><title>Discussion.</title><p>On thoracic terga, p1 correspond to chaeta m1 of <xref ref-type="bibr" rid="B5">Najt and Weiner 1992</xref>, and p2 to p1. As a result, the s-chaeta is assumed to be in p4 (p5 as in <xref ref-type="bibr" rid="B5">Najt and Weiner 1992</xref>). <italic><tp:taxon-name>Leenurina</tp:taxon-name></italic> differs from <italic><tp:taxon-name>Caputanurina</tp:taxon-name></italic>, the other genus of the subfamily <tp:taxon-name>Caputanurininae</tp:taxon-name>, by the characters listed in <xref ref-type="table" rid="T1">Table 1</xref>. <italic><tp:taxon-name>Caputanurina intermedia</tp:taxon-name></italic> Najt &amp; Weiner, 1992 exhibits intermediate characters between the two genera, which are closely related.</p></tp:treatment-sec><tp:treatment-sec sec-type="List of species"><title>List of species</title><p><italic><tp:taxon-name>Leenurina nana</tp:taxon-name></italic> (Lee, 1983) – South Korea (Gang-weon-do province);</p><p><italic><tp:taxon-name>Leenurina jasii</tp:taxon-name></italic> Najt &amp; Weiner, 1992 – North Korea (Kangwon and North Hamgyong provinces), type species of the genus;</p><p><italic><tp:taxon-name>Leenurina khualaza</tp:taxon-name></italic> sp. n. – Russia (Primorskij Kraj);</p><p><italic><tp:taxon-name>Leenurina pomorskii</tp:taxon-name></italic> sp. n. – Russia (Primorskij Kraj).</p></tp:treatment-sec><tp:treatment-sec><!--Section generated to contain objects referenced in tp:taxon-treatment.--><table-wrap id="T1" position="float" orientation="portrait"><label>Table 1.</label><caption><p>Differential characters between <italic><tp:taxon-name>Leenurina</tp:taxon-name></italic>, <italic><tp:taxon-name>Caputanurina</tp:taxon-name></italic> and <italic><tp:taxon-name>Caputanurina intermedia</tp:taxon-name></italic>.</p></caption><table><tbody><tr><th rowspan="1" colspan="1"/><th rowspan="1" colspan="1"><italic><tp:taxon-name>Leenurina</tp:taxon-name></italic></th><th rowspan="1" colspan="1"><italic><tp:taxon-name>Caputanurina</tp:taxon-name></italic></th><th rowspan="1" colspan="1"><italic><tp:taxon-name>Caputanurina intermedia</tp:taxon-name></italic></th></tr><tr><td rowspan="1" colspan="1">Eye position</td><td rowspan="1" colspan="1">dorsal</td><td rowspan="1" colspan="1">dorso-lateral or lateral</td><td rowspan="1" colspan="1">dorso-lateral</td></tr><tr><td rowspan="1" colspan="1">PAO position</td><td rowspan="1" colspan="1">dorsal</td><td rowspan="1" colspan="1">latero-ventral or ventral</td><td rowspan="1" colspan="1">lateral</td></tr><tr><td rowspan="1" colspan="1">Abd. IV-V suture</td><td rowspan="1" colspan="1">as shallow inverted V</td><td rowspan="1" colspan="1">as deep inverted V</td><td rowspan="1" colspan="1">as deep inverted V</td></tr><tr><td rowspan="1" colspan="1">Habitus</td><td rowspan="1" colspan="1">slightly flattened</td><td rowspan="1" colspan="1">strongly flattened</td><td rowspan="1" colspan="1">flattened</td></tr><tr><td rowspan="1" colspan="1">Number of chaetae between the anterior line of chaetae and the posterior margin of the central plate on head </td><td rowspan="1" colspan="1">1-3+1-3&lt;br/&gt; in one or two rows</td><td rowspan="1" colspan="1">&gt;3+3&lt;br/&gt; in several rows</td><td rowspan="1" colspan="1">3+3&lt;br/&gt; in two rows</td></tr><tr><td rowspan="1" colspan="1">Number of chaetae p between axis and S on abd. II-III</td><td rowspan="1" colspan="1">2</td><td rowspan="1" colspan="1">3</td><td rowspan="1" colspan="1">3</td></tr></tbody></table></table-wrap></tp:treatment-sec><ref-list><ref id="B5"><mixed-citation xmlns:xlink="http://www.w3.org/1999/xlink" xlink:type="simple"><person-group><name name-style="western"><surname>Najt</surname><given-names>J</given-names></name><name name-style="western"><surname>Weiner</surname><given-names>WM</given-names></name></person-group> (<year>1992</year>)<article-title> <italic>Koreanurina</italic> new genus, <italic>Leenurina</italic> new genus, and <italic>Caputanurina</italic> Lee, 1983 (Collembola: Neanuridae) from North Korea.</article-title><source>The Pan-Pacific Entomologist</source><volume>68</volume> (<issue>3</issue>):<fpage>200</fpage>-<lpage>215</lpage>.</mixed-citation></ref></ref-list></tp:taxon-treatment>
