# Supplementary material for: Two new species of the genus Leenurina Najt & Weiner, 1992 (Collembola, Neanuridae, Caputanurininae) from Primorskij Kraj (Russia)
Source: Zookeys. 2011 Jul 5;(115):39–52. doi: 10.3897/zookeys.115.1464 (PMC3187661; doi:10.3897/zookeys.115.1464)
Supplement: XML Treatment for Leenurina khualaza [file zookeys.115.1464-treatment2.xml]

<!DOCTYPE tp:taxon-treatment
  PUBLIC "-//TaxonX//DTD Taxonomic Treatment Publishing DTD v0 20100105//EN" "tax-treatment-NSO.dtd">
<tp:taxon-treatment xmlns:tp="http://www.plazi.org/taxpub"><tp:treatment-meta><mixed-citation publication-type="journal"><person-group><name><surname>Deharveng</surname><given-names>Louis</given-names></name><name><surname>Bedos</surname><given-names>Anne</given-names></name><name><surname>Weiner</surname><given-names>Wanda Maria</given-names></name></person-group><article-title>
                Two new species of the genus 
                    <italic>Leenurina</italic> Najt &amp; Weiner, 1992 (<tp:taxon-name>Collembola</tp:taxon-name>, <tp:taxon-name>Neanuridae</tp:taxon-name>, <tp:taxon-name>Caputanurininae</tp:taxon-name>) from Primorskij Kraj (Russia)
                </article-title><source>Zookeys</source><day>5</day><month>7</month><year>2011</year><volume>2011</volume><issue>115</issue><fpage>39</fpage><lpage>52</lpage><pub-id pub-id-type="doi">10.3897/zookeys.115.1464</pub-id></mixed-citation></tp:treatment-meta><tp:nomenclature><tp:taxon-name>
                        <tp:taxon-name-part taxon-name-part-type="genus">Leenurina</tp:taxon-name-part>
                        <tp:taxon-name-part taxon-name-part-type="species">khualaza</tp:taxon-name-part>
                        <object-id xmlns:xlink="http://www.w3.org/1999/xlink" xlink:type="simple">urn:lsid:zoobank.org:act:905C5771-F476-4371-80C5-20A16D3AFD8F</object-id>
                    		<object-id xmlns:xlink="http://www.w3.org/1999/xlink" xlink:type="simple">http://species-id.net/wiki/Leenurina_khualaza</object-id>
                    </tp:taxon-name><tp:taxon-status xmlns:xlink="http://www.w3.org/1999/xlink" xlink:type="simple">sp. n.</tp:taxon-status><xref ref-type="fig" rid="F1">Figs 1A–H</xref><xref ref-type="fig" rid="F6">6C, D, H</xref><xref ref-type="table" rid="T2">Table 2</xref></tp:nomenclature><tp:treatment-sec sec-type="Type locality"><title>Type locality.</title><p>Russia: Primorskij Kraj, Shkotovsky area, Livadiysky Range, Anisimovka (43° 10’ 11” North, 132° 47’ 37” East), Khualaza Mt. Litter in mixed deciduous and coniferous forest, Berlese funnel extraction, L. Deharveng and A. Bedos leg, 19.IX.04 (samples RU-032, RU-031, RU-029).</p></tp:treatment-sec><tp:treatment-sec sec-type="Type material"><title>Type material.</title><p>Holotype, female adult (RU-032/1) and 7 paratypes, on slides. Holotype and 1 paratype male adult (RU-032/5) in MNHN; 2 paratypes: female (RU-032/2), male juvenile (RU-031) in ISEA; 2 paratypes: female (RU-032/3), male juvenile (RU-032/4) in DBET; 2 paratypes: females (RU-032/6, RU-029) in MSPU.</p><fig id="F1" position="float" orientation="portrait"><label>Figure 1.</label><caption><p><italic><tp:taxon-name>Leenurina khualaza</tp:taxon-name></italic> sp. n.; <bold>A</bold> dorsal chaetotaxy (dorso-lateral chaetae circled with dotted line) <bold>B</bold> antenna, dorsal side <bold>C</bold> antenna, ventral side <bold>D</bold> postantennal organ and ocelli <bold>E</bold> labium <bold>F</bold> maxilla (left) and mandible (right) <bold>G</bold> tibiotarsus III <bold>H</bold> chaetotaxy of abdominal sterna I–VI.</p></caption><graphic xmlns:xlink="http://www.w3.org/1999/xlink" xlink:href="ZooKeys-115-039-g001.jpg" position="float" orientation="portrait" xlink:type="simple"/></fig></tp:treatment-sec><tp:treatment-sec sec-type="Etymology"><title>Etymology.</title><p>After the name of the type locality, the Khualaza mountain.</p></tp:treatment-sec><tp:treatment-sec sec-type="Description"><title>Description.</title><p>Holotype: 0.70 mm (female adult); paratypes: 0.60–0.70 mm (females), 0.45 (male RU032/5) to 0.61–0.62 mm (males juvenile). Habitus typical for the genus <italic><tp:taxon-name>Leenurina</tp:taxon-name></italic>. Abdominal tergum VI small, not hidden under V. Color in alcohol very light blue with blue-black 2+2 ocelli. Integument very strongly granulated dorsally, with tertiary granulation arranged in rather small and smooth subhexagonal areas encircled by 5 to 9 secondary granules, underlined by strong reticulations, and grouped as large plates on head (<xref ref-type="fig" rid="F6">Figs 6C, H</xref>), on thorax II-III and on abdomen I to V (<xref ref-type="fig" rid="F6">Fig. 6D</xref>). Two parallel lines of secondary granules along the axis from posterior part of head to abdominal tergum IV. Thoracic tergum I fused with head, sternum normal.</p><p>Antennae shorter than head. Antennal segment I with 7 chaetae, antennal segment II with 12 chaetae. Sensory organ on antennal segment III consisting of two small sensilla bent in the same direction, two almost equal, subcylindrical guard sensilla and a small ventral microsensillum. Antennal segment IV with 6 thick subcylindrical sensilla, a microsensillum, a subapical organite and a simple apical vesicle (<xref ref-type="fig" rid="F1">Figs 1B, C</xref>).</p><p>Two ocelli per side, a little larger than surrounding integument granulation, indicated by blue-black pigment patches, but not distinct from surrounding secondary granules under microscopic examination. Postantennal organ slightly oval, about three times longer and two times broader than ocellus A, with 9–10 vesicles (<xref ref-type="fig" rid="F1">Figs 1A, D</xref>). Buccal cone typical for the genus. Labrum truncated, labral chaetotaxy: 4/2,3,5,2, with<!--PageBreak--> prelabral chaetae as 2 axial and 2 lateral; the later assigned here to labrum might be as well lateral labial chaetae. Labium short, with 4 basal (E, F, G, f), 3 distal (A, C, D) and 3 lateral chaetae; papillated chaeta L absent; 2+2 hyaline vesicles arranged one above the other between chaetae A and C (x papillae of <xref ref-type="bibr" rid="B2">Deharveng 1983</xref>) (<xref ref-type="fig" rid="F1">Fig. 1E</xref>). Mandible <!--PageBreak-->with three small apical teeth and two strong basal ones. Maxilla with two lamellae (each with two apical teeth) and capitulum denticulate with minute teeth (<xref ref-type="fig" rid="F1">Fig. 1F</xref>).</p><p>Dorsal chaetotaxy as on <xref ref-type="fig" rid="F1">Fig. 1A</xref>, with thin short pointed ordinary chaetae and long thin s-chaetae, 4–5 times longer than ordinary chaetae. Some asymmetry observed. Ocular area with 3 chaetae. One lateral chaeta (<xref ref-type="fig" rid="F1">Fig. 1A</xref>) located on what could be the subcoxa 1. Dorso-lateral chaetae of thoracic terga II and III in two groups (p6 shift posteriorly far from the s-chaeta, <xref ref-type="fig" rid="F1">Fig. 1A</xref>). Formula of s-chaetae per half tergum: 022/11111; s-microchaeta present on thoracic tergum II, close and anterior to the lateral s-chaeta; s-chaeta on abdominal tergum IV almost as long as on abdominal terga II and III. From thoracic tergum II to abdominal tergum IV, 3 chaetae between the axis and the proximal s-chaeta: a1, p1 and a chaeta moving from a “p2” (usually on thoracic tergum II to abdominal tergum II) to a “p3” position (usually on abdominal tergum III-IV), with variation from one specimen and sometimes one side to the other.<!--PageBreak--></p><p>Thoracic sterna without chaetae. Chaetotaxy of abdominal sterna I–VI as in <xref ref-type="fig" rid="F1">Fig. 1H</xref>. Lateral anal valves with two, upper valve with three hr-chaetae.</p><p>Tibiotarsi I, II and III with 19, 19 and 18 chaetae (chaeta M present). Femora I, II and III with 12, 11 and 10 chaetae, trochantera I, II and III each with 5 chaetae, coxae I, II and III with 3, 6 and 7 chaetae, subcoxae 2 of legs I, II and III with 0, 1 and 1 chaetae, subcoxae 1 of legs I, II and III with 1, 2 and 2 chaetae. Praetarsi with 1+1 strong chaetae. Claw short and thick, toothless (<xref ref-type="fig" rid="F1">Fig. 1G</xref>).</p><p>Ventral tube with 4+4 chaetae, without chaetae at its basis. Furca reduced to two small swellings, each with one chaeta (<xref ref-type="fig" rid="F1">Fig. 1H</xref>).</p></tp:treatment-sec><tp:treatment-sec sec-type="Discussion"><title>Discussion.</title><p>See the discussion of <italic><tp:taxon-name>Leenurina pomorskii</tp:taxon-name></italic> and <xref ref-type="table" rid="T2">Table 2</xref>.</p><table-wrap id="T2" position="float" orientation="portrait"><label>Table 2.</label><caption><p>Differential characters between <italic><tp:taxon-name>Leenurina</tp:taxon-name></italic> species.</p></caption><table><tbody><tr><th rowspan="1" colspan="1">Characters</th><th rowspan="1" colspan="1"><italic><tp:taxon-name>Leenurina nana</tp:taxon-name></italic> (after original description)</th><th rowspan="1" colspan="1"><italic><tp:taxon-name>Leenurina jasii</tp:taxon-name></italic></th><th rowspan="1" colspan="1"><italic><tp:taxon-name>Leenurina khualaza</tp:taxon-name></italic> sp. n.</th><th rowspan="1" colspan="1"><italic><tp:taxon-name>Leenurina pomorskii</tp:taxon-name></italic> sp. n.</th></tr><tr><td rowspan="1" colspan="1">Colour</td><td rowspan="1" colspan="1">orange alive</td><td rowspan="1" colspan="1">light blue in alcohol</td><td rowspan="1" colspan="1">very light blue in alcohol </td><td rowspan="1" colspan="1">white in alcohol</td></tr><tr><td rowspan="1" colspan="1">Dorsal tertiary granulation</td><td rowspan="1" colspan="1">?</td><td rowspan="1" colspan="1">grouping of 2-3 secondary granules</td><td rowspan="1" colspan="1">subhexagonal areas encircled by 5 to 9 secondary granules</td><td rowspan="1" colspan="1">very large plates fringed with secondary granules</td></tr><tr><td rowspan="1" colspan="1">Number of ocelli</td><td rowspan="1" colspan="1">2+2</td><td rowspan="1" colspan="1">3+3</td><td rowspan="1" colspan="1">2+2</td><td rowspan="1" colspan="1">3+3</td></tr><tr><td rowspan="1" colspan="1">Number of vesicle in PAO</td><td rowspan="1" colspan="1">11 in circle</td><td rowspan="1" colspan="1">11-14, oval</td><td rowspan="1" colspan="1">9-10, slightly oval</td><td rowspan="1" colspan="1">10-12, oval</td></tr><tr><td rowspan="1" colspan="1">Chaeta p6 and dorso-lateral s-chaeta on th.II–III</td><td rowspan="1" colspan="1">?</td><td rowspan="1" colspan="1">grouped</td><td rowspan="1" colspan="1">widely separate</td><td rowspan="1" colspan="1">grouped</td></tr><tr><td rowspan="1" colspan="1">Number of chaetae between the anterior line of chaetae and the posterior margin of the central plate on head</td><td rowspan="1" colspan="1">2+2 in one row</td><td rowspan="1" colspan="1">1-2+1-2 in one row</td><td rowspan="1" colspan="1">2+2 in one row</td><td rowspan="1" colspan="1">3+3 in two rows</td></tr><tr><td rowspan="1" colspan="1">Number of chaetae in the posterior row between s-chaetae of abd. IV</td><td rowspan="1" colspan="1">6</td><td rowspan="1" colspan="1">4</td><td rowspan="1" colspan="1">4</td><td rowspan="1" colspan="1">2</td></tr><tr><td rowspan="1" colspan="1">Number of chaetae on tibiotarsi I, II, III</td><td rowspan="1" colspan="1">18,18,17 </td><td rowspan="1" colspan="1">18,18,17</td><td rowspan="1" colspan="1">19,19,18</td><td rowspan="1" colspan="1">19,19,18</td></tr><tr><td rowspan="1" colspan="1">Number of chaetae on subcoxae 2 of legs I, II, III</td><td rowspan="1" colspan="1">?</td><td rowspan="1" colspan="1">0,1,1</td><td rowspan="1" colspan="1">0,1,1</td><td rowspan="1" colspan="1">0,2,2</td></tr></tbody></table></table-wrap></tp:treatment-sec><tp:treatment-sec><!--Section generated to contain objects referenced in tp:taxon-treatment.--><fig id="F6" position="float" orientation="portrait"><label>Figure 6.</label><caption><p>Central area of the head; <bold>A</bold> <italic><tp:taxon-name>Leenurina jasii</tp:taxon-name></italic> Najt &amp; Weiner, 1992 <bold>C</bold> <italic><tp:taxon-name>Leenurina khualaza</tp:taxon-name></italic> sp. n. <bold>E</bold> <italic><tp:taxon-name>Leenurina pomorskii</tp:taxon-name></italic> sp. n. Abdominal terga IV–VI <bold>B</bold> <italic><tp:taxon-name>Leenurina jasii</tp:taxon-name></italic> Najt &amp; Weiner, 1992 <bold>D</bold> <italic><tp:taxon-name>Leenurina khualaza</tp:taxon-name></italic> sp. n. <bold>F</bold> <italic><tp:taxon-name>Leenurina pomorskii</tp:taxon-name></italic> sp. n. Posterior part of head <bold>G</bold> <italic><tp:taxon-name>Leenurina jasii</tp:taxon-name></italic> Najt &amp; Weiner, 1992 <bold>H</bold> <italic><tp:taxon-name>Leenurina khualaza</tp:taxon-name></italic> sp. n. <bold>I</bold> <italic><tp:taxon-name>Leenurina pomorskii</tp:taxon-name></italic> sp. n.</p></caption><graphic xmlns:xlink="http://www.w3.org/1999/xlink" xlink:href="ZooKeys-115-039-g006.jpg" position="float" orientation="portrait" xlink:type="simple"/></fig></tp:treatment-sec><ref-list><ref id="B2"><mixed-citation xmlns:xlink="http://www.w3.org/1999/xlink" xlink:type="simple"><person-group><name name-style="western"><surname>Deharveng</surname><given-names>L</given-names></name></person-group> (<year>1983</year>)<article-title> Morphologie évolutive des Collemboles Neanurinae, en particulier de la lignée néanurienne.</article-title><source>Travaux du Laboratoire d’Ecobiologie des Arthropodes édaphiques de Toulouse</source><volume>4</volume> (<issue>2</issue>):<fpage>1</fpage>-<lpage>63</lpage>.</mixed-citation></ref></ref-list></tp:taxon-treatment>
