# Supplementary material for: Two new species of the genus Leenurina Najt & Weiner, 1992 (Collembola, Neanuridae, Caputanurininae) from Primorskij Kraj (Russia)
Source: Zookeys. 2011 Jul 5;(115):39–52. doi: 10.3897/zookeys.115.1464 (PMC3187661; doi:10.3897/zookeys.115.1464)
Supplement: XML Treatment for Leenurina pomorskii [file zookeys.115.1464-treatment3.xml]

<!DOCTYPE tp:taxon-treatment
  PUBLIC "-//TaxonX//DTD Taxonomic Treatment Publishing DTD v0 20100105//EN" "tax-treatment-NSO.dtd">
<tp:taxon-treatment xmlns:tp="http://www.plazi.org/taxpub"><tp:treatment-meta><mixed-citation publication-type="journal"><person-group><name><surname>Deharveng</surname><given-names>Louis</given-names></name><name><surname>Bedos</surname><given-names>Anne</given-names></name><name><surname>Weiner</surname><given-names>Wanda Maria</given-names></name></person-group><article-title>
                Two new species of the genus 
                    <italic>Leenurina</italic> Najt &amp; Weiner, 1992 (<tp:taxon-name>Collembola</tp:taxon-name>, <tp:taxon-name>Neanuridae</tp:taxon-name>, <tp:taxon-name>Caputanurininae</tp:taxon-name>) from Primorskij Kraj (Russia)
                </article-title><source>Zookeys</source><day>5</day><month>7</month><year>2011</year><volume>2011</volume><issue>115</issue><fpage>39</fpage><lpage>52</lpage><pub-id pub-id-type="doi">10.3897/zookeys.115.1464</pub-id></mixed-citation></tp:treatment-meta><tp:nomenclature><tp:taxon-name>
                        <tp:taxon-name-part taxon-name-part-type="genus">Leenurina</tp:taxon-name-part>
                        <tp:taxon-name-part taxon-name-part-type="species">pomorskii</tp:taxon-name-part>
                        <object-id xmlns:xlink="http://www.w3.org/1999/xlink" xlink:type="simple">urn:lsid:zoobank.org:act:5AAA02CB-3C05-4409-8592-240AF93AE8EE</object-id>
                    		<object-id xmlns:xlink="http://www.w3.org/1999/xlink" xlink:type="simple">http://species-id.net/wiki/Leenurina_pomorskii</object-id>
                    </tp:taxon-name><tp:taxon-status xmlns:xlink="http://www.w3.org/1999/xlink" xlink:type="simple">sp. n.</tp:taxon-status><xref ref-type="fig" rid="F2">Figs 2A–B</xref><xref ref-type="fig" rid="F3">3A–F</xref><xref ref-type="fig" rid="F4">4</xref><xref ref-type="fig" rid="F5">5</xref><xref ref-type="fig" rid="F6">6E, F, I</xref><xref ref-type="table" rid="T2">Table 2</xref></tp:nomenclature><tp:treatment-sec sec-type="Type localities"><title>Type localities.</title><p>Russia: Primorskij Kraj, Khasan Region, Pos’et Bay, Point Mramornyj (<named-content xmlns:xlink="http://www.w3.org/1999/xlink" content-type="dwc:verbatimCoordinates" xlink:type="simple">42° 34’ 16” N, 130° 47’ 27” E</named-content>), litter in mixed deciduous forest, Berlese funnel extraction, 28.IX.04, 5 specimens, L. Deharveng and A. Bedos leg. (sample RU-120).Russia: Primorskij Kraj, Khasan Region, ~ 5 km E of Mayachnoye, Gora Chertova Gorka (<named-content xmlns:xlink="http://www.w3.org/1999/xlink" content-type="dwc:verbatimCoordinates" xlink:type="simple">42° 37’ 02” N, 130° 42’ 31” E</named-content>), in mixed deciduous forest, Berlese funnel extraction, 28.IX.04, 3 specimens, R. J. Pomorski leg. (sample 3a).</p></tp:treatment-sec><tp:treatment-sec sec-type="Type material"><title>Type material.</title><p>Holotype: female adult on slide (RU-120/2) in MNHN. Paratypes: "one female juvenile on slide (RU-120/1) in MNHN; one female juvenile (RU-120/3) and one juvenile (RU-120/4, skin obtained after DNA extraction for barcoding) on slide in ISEA; one female juvenile (3a/1) and one juvenile (3a/3) on slides in DBET; one female (RU-120/5) and one juvenile (3a/2) on slides in MSPU.</p></tp:treatment-sec><tp:treatment-sec sec-type="Etymology"><title>Etymology.</title><p>The new species is dedicated to Professor R. Jacek Pomorski, the eminent taxonomist of Collembola and our friend, who left us in 2010.</p></tp:treatment-sec><tp:treatment-sec sec-type="Description"><title>Description.</title><p>Holotype: 0.92 mm (female adult); paratypes: 0.84 mm (female), 0.6-0.9 mm (female juvenile), 0.58 mm (juvenile). Habitus typical for the genus <italic><tp:taxon-name>Leenurina</tp:taxon-name></italic>. Abdominal tergum VI small, sometimes hidden under V (<xref ref-type="fig" rid="F2">Fig. 2A</xref>). Color in alcohol white with 3+3 blue-black ocelli. Integument very strongly granulated dorsally, with tertiary granulation arranged in large smooth plates fringed with lines of strong secondary granules (<xref ref-type="fig" rid="F2">Figs 2A, B</xref>, <xref ref-type="fig" rid="F6">6E, F, I</xref>). Well marked underlying small hexagonal reticulations (<xref ref-type="fig" rid="F5">Fig. 5</xref>), each reticulation mesh connected with two or three secondary granules. Secondary granules rounded, the lateral ones very large. Two parallel lines of secondary granules along the axis from posterior part of head to abdominal tergum IV. Thoracic tergum I fused with head, sternum normal.</p><fig id="F2" position="float" orientation="portrait"><label>Figure 2.</label><caption><p><italic><tp:taxon-name>Leenurina pomorskii</tp:taxon-name></italic> sp. n. in dorsal view; <bold>A</bold> photo Leica DIC <bold>B</bold> tubercles and chaetotaxy. <bold>*</bold>, lateral chaeta of the first thoracic tergum; dorso-lateral chaetae circled with dotted line.</p></caption><graphic xmlns:xlink="http://www.w3.org/1999/xlink" xlink:href="ZooKeys-115-039-g002.jpg" position="float" orientation="portrait" xlink:type="simple"/></fig><p>Antennae shorter than head. Antennal segment I with 7 chaetae, antennal segment II with 12 chaetae. Sensory organ on antennal segment III consisting of two small sensilla bent in the same direction, two almost equal, subcylindrical guard sensilla and a small <!--PageBreak-->ventral microsensillum. Antennal segment IV with 6 thick subcylindrical sensilla, a microsensillum, a subapical organite and a very slightly bilobed apical vesicle (<xref ref-type="fig" rid="F3">Figs 3A, B</xref>).</p><p>Three ocelli per side, slightly bigger than surrounding integument granulation, indicated by blue-black pigment patches, but not distinct from surrounding secondary granules under microscopic examination. Postantennal organ oval, 2-3 times longer and about 1.5-2 times broader than ocellus A, with 10-12 vesicles (<xref ref-type="fig" rid="F3">Figs 3D</xref>, <xref ref-type="fig" rid="F4">4</xref>). Buccal cone typical for the genus. Labrum truncated, 1-2 prelabral chaetae, labral chaetotaxy uncertain, probably: ?2,3,5,2. Labium short, with 4 basal (E, F, G, f), 3 distal (A, C, D) and 3 lateral (c, d, e) chaetae; papillated chaeta L absent; 2+2 small hyaline vesicles<!--PageBreak--> arranged one above the other between chaetae A and C (x papillae of <xref ref-type="bibr" rid="B2">Deharveng 1983</xref>) (<xref ref-type="fig" rid="F3">Fig. 3C</xref>). Mandible with three small apical teeth and two strong basal ones. Maxilla with two lamellae (each with two apical teeth) and capitulum denticulate with minute teeth like <italic><tp:taxon-name>Leenurina khualaza</tp:taxon-name></italic>.</p><fig id="F3" position="float" orientation="portrait"><label>Figure 3.</label><caption><p><italic><tp:taxon-name>Leenurina pomorskii</tp:taxon-name></italic> sp. n.; <bold>A</bold> antenna, dorsal side <bold>B</bold> antenna, ventral side <bold>C</bold> labrum and labium <bold>D</bold> postantennal organ and ocelli <bold>E</bold> tibiotarsus III <bold>F</bold> chaetotaxy of abdominal sterna I–VI.</p></caption><graphic xmlns:xlink="http://www.w3.org/1999/xlink" xlink:href="ZooKeys-115-039-g003.jpg" position="float" orientation="portrait" xlink:type="simple"/></fig><fig id="F4" position="float" orientation="portrait"><label>Figure 4.</label><caption><p><italic><tp:taxon-name>Leenurina pomorskii</tp:taxon-name></italic> sp. n.; <bold>A</bold> postantennal organ of a same specimen, at two different focus (<bold>A</bold>, surface; <bold>B</bold>, deeper).</p></caption><graphic xmlns:xlink="http://www.w3.org/1999/xlink" xlink:href="ZooKeys-115-039-g004.jpg" position="float" orientation="portrait" xlink:type="simple"/></fig><p>Dorsal chaetotaxy as on <xref ref-type="fig" rid="F2">Fig. 2</xref>, with short thin pointed ordinary chaetae and long thin s-chaetae, 3–5 times longer than ordinary chaetae. Some asymmetry observed. Ocular area with 3 (or 4 chaetae, probably as a result of a shift of a dorsal cephalic chaeta towards ocular area). One lateral chaeta on what could be the poorly individualized lateral part of thoracic tergum I (<xref ref-type="fig" rid="F2">Fig. 2B</xref>), and another ventro-lateral chaeta on subcoxa 1. Dorso-lateral chaetae of thoracic terga II and III in one group (p6 close to s-chaeta, <xref ref-type="fig" rid="F2">Fig. 2B</xref>). <!--PageBreak-->Formula of s-chaetae per half tergum: 022/11111; s-microchaeta present on thoracic tergum II, close and anterior to the lateral s-chaeta; s-chaetae slighly thicker and shorter on abdominal tergum IV than on other terga. From thoracic tergum II to abdominal tergum III, 3 chaetae present between the axis and the proximal s-chaeta: a1, p1 and a chaeta in a “p2” position on thoracic tergum II-III and usually a “p3” position abdominal terga I-III. Abdominal tergum IV with only 2+2 chaetae between the axis and the proximal s-chaeta (a1, p1). Some specimens slightly depart from this pattern on details: one specimen with 4 chaetae present between the axis and the proximal s-chaeta on abdominal tergum I (a1, p1 and 2 other chaetae in row p) ; one specimen with 2 chaetae present between the axis and the proximal s-chaeta on abdominal tergum I (a1 and p1); one specimen with an additional chaeta antero-internal and close to the s-chaeta on abdominal tergum IV.</p><p>Thoracic sterna without chaetae. Chaetotaxy of abdominal sterna I–VI as in <xref ref-type="fig" rid="F3">Fig. 3F</xref>. Anal valves with three hr-chaetae each.<!--PageBreak--><!--PageBreak--></p><p>Tibiotarsi I, II and III with 19, 19 and 18 chaetae (chaeta M present). Femora I, II and III with 13, 12 and 11 chaetae, trochantera I, II and III with 6, 6 and 5-6 chaetae, coxae I, II and III with 3, 6 and 7 chaetae, subcoxae 2 of legs I, II and III with 0, 2 and 2 chaetae, subcoxae 1 of legs I, II and III with 1, 2 and 2 chaetae. Praetarsi with 1+1 strong chaetae. Claw short and thick, toothless (<xref ref-type="fig" rid="F3">Fig. 3E</xref>).</p><p>Ventral tube with 4+4 chaetae, without chaetae at its basis. Furca reduced to two small swellings, each with one chaeta (<xref ref-type="fig" rid="F3">Fig. 3F</xref>).</p></tp:treatment-sec><tp:treatment-sec sec-type="Discussion"><title>Discussion.</title><p>Dorsal chaetotaxy of both described species exhibits some variability and frequent asymmetries. The four species of <italic><tp:taxon-name>Leenurina</tp:taxon-name></italic> are closely related, but easily distinguished on a combination of characters including eye number, pigmentation, leg and dorsal chaetotaxy (<xref ref-type="table" rid="T2">Table 2</xref>).</p><fig id="F5" position="float" orientation="portrait"><label>Figure 5.</label><caption><p><italic><tp:taxon-name>Leenurina pomorskii</tp:taxon-name></italic> sp. n.; <bold>A</bold> abdominal terga II and III at two different focus in a same specimen (<bold>A</bold>, surface showing tertiary plates; <bold>B</bold>, deeper showing underlying reticulations).</p></caption><graphic xmlns:xlink="http://www.w3.org/1999/xlink" xlink:href="ZooKeys-115-039-g005.jpg" position="float" orientation="portrait" xlink:type="simple"/></fig><fig id="F6" position="float" orientation="portrait"><label>Figure 6.</label><caption><p>Central area of the head; <bold>A</bold> <italic><tp:taxon-name>Leenurina jasii</tp:taxon-name></italic> Najt &amp; Weiner, 1992 <bold>C</bold> <italic><tp:taxon-name>Leenurina khualaza</tp:taxon-name></italic> sp. n. <bold>E</bold> <italic><tp:taxon-name>Leenurina pomorskii</tp:taxon-name></italic> sp. n. Abdominal terga IV–VI <bold>B</bold> <italic><tp:taxon-name>Leenurina jasii</tp:taxon-name></italic> Najt &amp; Weiner, 1992 <bold>D</bold> <italic><tp:taxon-name>Leenurina khualaza</tp:taxon-name></italic> sp. n. <bold>F</bold> <italic><tp:taxon-name>Leenurina pomorskii</tp:taxon-name></italic> sp. n. Posterior part of head <bold>G</bold> <italic><tp:taxon-name>Leenurina jasii</tp:taxon-name></italic> Najt &amp; Weiner, 1992 <bold>H</bold> <italic><tp:taxon-name>Leenurina khualaza</tp:taxon-name></italic> sp. n. <bold>I</bold> <italic><tp:taxon-name>Leenurina pomorskii</tp:taxon-name></italic> sp. n.</p></caption><graphic xmlns:xlink="http://www.w3.org/1999/xlink" xlink:href="ZooKeys-115-039-g006.jpg" position="float" orientation="portrait" xlink:type="simple"/></fig></tp:treatment-sec><tp:treatment-sec><!--Section generated to contain objects referenced in tp:taxon-treatment.--><table-wrap id="T2" position="float" orientation="portrait"><label>Table 2.</label><caption><p>Differential characters between <italic><tp:taxon-name>Leenurina</tp:taxon-name></italic> species.</p></caption><table><tbody><tr><th rowspan="1" colspan="1">Characters</th><th rowspan="1" colspan="1"><italic><tp:taxon-name>Leenurina nana</tp:taxon-name></italic> (after original description)</th><th rowspan="1" colspan="1"><italic><tp:taxon-name>Leenurina jasii</tp:taxon-name></italic></th><th rowspan="1" colspan="1"><italic><tp:taxon-name>Leenurina khualaza</tp:taxon-name></italic> sp. n.</th><th rowspan="1" colspan="1"><italic><tp:taxon-name>Leenurina pomorskii</tp:taxon-name></italic> sp. n.</th></tr><tr><td rowspan="1" colspan="1">Colour</td><td rowspan="1" colspan="1">orange alive</td><td rowspan="1" colspan="1">light blue in alcohol</td><td rowspan="1" colspan="1">very light blue in alcohol </td><td rowspan="1" colspan="1">white in alcohol</td></tr><tr><td rowspan="1" colspan="1">Dorsal tertiary granulation</td><td rowspan="1" colspan="1">?</td><td rowspan="1" colspan="1">grouping of 2-3 secondary granules</td><td rowspan="1" colspan="1">subhexagonal areas encircled by 5 to 9 secondary granules</td><td rowspan="1" colspan="1">very large plates fringed with secondary granules</td></tr><tr><td rowspan="1" colspan="1">Number of ocelli</td><td rowspan="1" colspan="1">2+2</td><td rowspan="1" colspan="1">3+3</td><td rowspan="1" colspan="1">2+2</td><td rowspan="1" colspan="1">3+3</td></tr><tr><td rowspan="1" colspan="1">Number of vesicle in PAO</td><td rowspan="1" colspan="1">11 in circle</td><td rowspan="1" colspan="1">11-14, oval</td><td rowspan="1" colspan="1">9-10, slightly oval</td><td rowspan="1" colspan="1">10-12, oval</td></tr><tr><td rowspan="1" colspan="1">Chaeta p6 and dorso-lateral s-chaeta on th.II–III</td><td rowspan="1" colspan="1">?</td><td rowspan="1" colspan="1">grouped</td><td rowspan="1" colspan="1">widely separate</td><td rowspan="1" colspan="1">grouped</td></tr><tr><td rowspan="1" colspan="1">Number of chaetae between the anterior line of chaetae and the posterior margin of the central plate on head</td><td rowspan="1" colspan="1">2+2 in one row</td><td rowspan="1" colspan="1">1-2+1-2 in one row</td><td rowspan="1" colspan="1">2+2 in one row</td><td rowspan="1" colspan="1">3+3 in two rows</td></tr><tr><td rowspan="1" colspan="1">Number of chaetae in the posterior row between s-chaetae of abd. IV</td><td rowspan="1" colspan="1">6</td><td rowspan="1" colspan="1">4</td><td rowspan="1" colspan="1">4</td><td rowspan="1" colspan="1">2</td></tr><tr><td rowspan="1" colspan="1">Number of chaetae on tibiotarsi I, II, III</td><td rowspan="1" colspan="1">18,18,17 </td><td rowspan="1" colspan="1">18,18,17</td><td rowspan="1" colspan="1">19,19,18</td><td rowspan="1" colspan="1">19,19,18</td></tr><tr><td rowspan="1" colspan="1">Number of chaetae on subcoxae 2 of legs I, II, III</td><td rowspan="1" colspan="1">?</td><td rowspan="1" colspan="1">0,1,1</td><td rowspan="1" colspan="1">0,1,1</td><td rowspan="1" colspan="1">0,2,2</td></tr></tbody></table></table-wrap></tp:treatment-sec><ref-list><ref id="B2"><mixed-citation xmlns:xlink="http://www.w3.org/1999/xlink" xlink:type="simple"><person-group><name name-style="western"><surname>Deharveng</surname><given-names>L</given-names></name></person-group> (<year>1983</year>)<article-title> Morphologie évolutive des Collemboles Neanurinae, en particulier de la lignée néanurienne.</article-title><source>Travaux du Laboratoire d’Ecobiologie des Arthropodes édaphiques de Toulouse</source><volume>4</volume> (<issue>2</issue>):<fpage>1</fpage>-<lpage>63</lpage>.</mixed-citation></ref></ref-list></tp:taxon-treatment>
